# Supplementary material for: Powdery Mildew and Aphid Resistance in Wheat–Thinopyrum intermedium Derivatives from Zhong Backgrounds
Source: Plants (Basel). 2026 Jun 18;15(12):1894. doi: 10.3390/plants15121894 (PMC13306772; doi:10.3390/plants15121894)
Supplement: Supplementary file 1 [file plants-15-01894-s001.zip]

Archive with 3 entries (3 files):
- Figure S1.pdf
- Supplementary Dataset S1.xlsx
- Table S1.pdf
