# Supplementary material for: Powdery Mildew and Aphid Resistance in Wheat–Thinopyrum intermedium Derivatives from Zhong Backgrounds
Source: Plants (Basel). 2026 Jun 18;15(12):1894. doi: 10.3390/plants15121894 (PMC13306772; doi:10.3390/plants15121894)
Supplement: Supplementary file 1 [file plants-15-01894-s001.zip › Supplementary Dataset S1.xlsx]

## Sheet: PM adult plant
Line	Pedigree	2023 adult-plant		2024 adult-plant		2025 adult-plant
		Infection type	Reaction	Infection type	Reaction	Infection type	Reaction
S1	Zhong 1	3	MR	3	MR	4	MR
S3	Zhong 1	3	MR	3	MR	3	MR
S5	Zhong 1	0	I	0，	HR	4	MR
S7	Zhong 1 and 2	9	HS	9	HS	7	HS
S9	Zhong 1	0	I	3	MR	4	MR
S11	Zhong 1	0	I	2	HR	3	MR
S13	Zhong 1 and 5	0	I	3	MR	6	MS
S15	Zhong 2	2	HR	2	HR	3	MR
S17	Zhong 2	9	HS	9	HS	5	MS
S19	Zhong 2	4	MR	3	MR	4	MR
S21	Zhong 2	7	HS	3	MR	7	HS
S23	Zhong 2 and 5	0	I	0，	HR	3	MR
S25	Zhong 2 and 5	0	I	3	MR	3	MR
S27	Zhong 2 and 5	0	I	3	MR	3	MR
S29	Zhong 2 and 5	0	I	1	HR	4	MR
S31	Zhong 2 and 5	0	I	3	MR	2	HR
S33	Zhong 2 and 5	0	I	1	HR	3	MR
S35	Zhong 2 and 5	0	I	1	HR	5	MS
S37	Zhong 3	5	MS	7	HS	6	MS
S39	Zhong 3	0	I	0	I	6	MS
S41	Zhong 3	5	MS	5	MS	4	MR
S43	Zhong 3	6	MS	7	HS	6	MS
S45	Zhong 3	5	MS	5	MS	7	HS
S47	Zhong 3	0	I	1	HR	5	MS
S49	Zhong 5	0	I	3	MR	3	MR
S51	Zhong 5	7	HS	3	MR	6	MS
S53	Zhong 2 and 5	0	I	1	HR	4	MR
S55	Zhong 2 and 5	0	I	1	HR	3	MR
S57	Zhong 2 and 5	0	I	1	HR	5	MS
S59	Zhong 2 and 5	0	I	3	MR	5	MS
S61	Zhong 2 and 5	0	I	0；	HR	3	MR
S63	Zhong 2 and 5	0	I	1	HR	3	MR
S65	Zhong 5	0	I	0；	HR	2	HR
S67	Zhong 5	0	I	0；	HR	2	HR
S69	Zhong 5	0	I	0；	HR	4	MR
S71	Zhong 5	5	MS	3	MR	5	MS
S73	Zhong 5	8	HS	7	HS	4	MR
S75	Zhong 5	0	I	0	I	3	MR
S77	Zhong 5	0	I	3	MR	4	MR
S79	Zhong 5	5	MS	0	I	6	MS
S81	Zhong 5	5	MS	3	MR	0	I
S83	Zhong 5	0	I	0；	HR	4	MR
S85	Zhong 5	0	I	1	HR	5	MS
S87	Zhong 5	4	MR	5	MS	5	MS
S89	Zhong 5	9	HS	——		7	HS
S91	Zhong 5	9	HS	3	MR	6	MS
S93	Zhong 5	9	HS	9	HS	7	HS
S95	Zhong 5	5	MS	0；	HR	3	MR
S97	Zhong 5	7	HS	5	MS	6	MS
S99	Zhong 5	7	HS	3	MR	6	MS
S101	Zhong 2 and 5	0	I	3	MR	5	MS
S103	Zhong 2 and 5	7	HS	3	MR	4	MR
S105	Zhong 2 and 5	5	MS	1	HR	6	MS
S107	Zhong 2 and 5	4	MR	1	HR	4	MR
S109	Zhong 2 and 5	9	HS	7	HS	6	MS
S111	Zhong 5	5	MS	7	HS	6	MS
S113	Zhong 5	3	MR	0；	HR	5	MS
S115	Zhong 5	0	I	0；	HR	1	HR
S117	Zhong 5	0	I	0	I	3	MR
S119	Zhong 5	2	HR	0；	HR	3	MR
S121	Zhong 5	5	MS	3	MR	5	MS
S123	Zhong 5	6	MS	3	MR	7	HS
S125	Zhong 5	4	MR	1	HR	6	MS
S127	Zhong 5	1	HR	1	HR	4	MR
S129	Zhong 5	2	HR	0；	HR	4	MR
S131	Zhong 5	3	MR	0；	HR	4	MR
S133	Zhong 5	8	HS	7	HS	6	MS
S135	Zhong 5	4	MR	7	HS	4	MR
S137	Zhong 5	4	MR	5	MS	6	MS
S139	Zhong 5	3	MR	0；	HR	5	MS
S141	Zhong 5	4	MR	0；	HR	3	MR
S143	Zhong 5	5	MS	3	MR	3	MR
S145	Zhong 5	7	HS	3	MR	5	MS
S147	Zhong 5	7	HS	3	MR	3	MR
S149	Zhong 5	2	HR	0；	HR	5	MS
S151	Zhong 5	4	MR	1	HR	4	MR
S153	Zhong 5	3	MR	0；	HR	4	MR
S155	Zhong 5	6	MS	1	HR	4	MR
S157	Zhong 1 and 4	4	MR	0；	HR	3	MR
S159	Zhong 1 and 4	2	HR	0；	HR	2	HR
S161	Zhong 1 and 4	5	MS	5	MS	3	MR
S163	Zhong 1 and 4	4	MR	5	MS	2	HR
S165	Zhong 1 and 4	4	MR	1	HR	1	HR
S167	Zhong 1 and 4	5	MS	5	MS	5	MS
S169	Zhong 1 and 5	6	MS	3	MR	6	MS
S171	Zhong 1 and 5	5	MS	3	MR	5	MS
S173	Zhong 3 and 5	6	MS	5	MS	7	HS
S175	Zhong 3 and 5	5	MS	3	MR	5	MS
S177	Zhong 1 and 3	3	MR	5	MS	2	HR
S179	Zhong 3	2	HR	5	MS	4	MR
S181	Zhong 2 and 5	8	HS	5	MS	7	HS
S183	Zhong 2 and 5	4	MR	5	MS	3	MR
S185	Zhong 2 and 5	3	MR	3	MR	3	MR
S187	Zhong 2 and 5	0	I	3	MR	3	MR
S189	Zhong 2 and 5	0	I	1	HR	2	HR
S191	Zhong 2 and 5	4	MR	1	HR	3	MR
S193	Zhong 2 and 5	0	I	3	MR	3	MR
S195	Zhong 2 and 5	0	I	1	HR	4	MR
S197	Zhong 5	2	HR	1	HR	3	MR
S199	Zhong 5	4	MR	5	MS	4	MR
S201	Zhong 5	7	HS	5	MS	6	MS
S203	Zhong 5	2	HR	5	MS	3	MR
S205	Zhong 5	3	MR	0；	HR	3	MR
S207	Zhong 5	7	HS	7	HS	7	HS
S209	Zhong 5	7	HS	5	MS	7	HS
S211	Zhong 5	5	MS	3	MR	3	MR
S213	Zhong 5	3	MR	3	MR	2	HR
S215	Zhong 5	4	MR	1	HR	1	HR
S217	Zhong 5	9	HS	9	HS	8	HS
S219	Zhong 5	3	MR	9	HS	6	MS
S221	Zhong 5	3	MR	0；	HR	3	MR
S223	Zhong 5	2	HR	1	HR	3	MR
S225	Zhong 5	1	HR	7	HS	3	MR
S227	Zhong 5	4	MR	7	HS	4	MR
S229	Zhong 5	6	MS	5	MS	7	HS
S231	Zhong 5	4	MR	3	MR	4	MR
S233	Zhong 5	5	MS	5	MS	0	I
S235	Zhong 5	5	MS	5	MS	6	MS
S237	Zhong 5	1	HR	0；	HR	3	MR
S239	Zhong 5	6	MS	0；	HR	3	MR
S241	Zhong 5	5	MS	5	MS	4	MR
S243	Zhong 3	6	MS	1	HR	4	MR
S245	Zhong 3	2	HR	1	HR	3	MR
S247	Zhong 3	4	MR	1	HR	4	MR
S249	Zhong 5	0	I	5	MS	3	MR
S251	Zhong 3	6	MS	5	MS	4	MR
S253	Zhong 2	4	MR	5	MS	4	MR
S255	Zhong 2	2	HR	1	HR	3	MR
S257	Zhong 2	4	MR	1	HR	3	MR
S259	Zhong 2	6	MS	5	MS	5	MS
S261	Zhong 2	5	MS	7	HS	5	MS
S263	Zhong 2	3	MR	3	MR	4	MR
S265	Zhong 2	5	MS	7	HS	4	MR
S267	Zhong 2	5	MS	7	HS	6	MS
S269	Zhong 2	4	MR	0；	HR	3	MR
S271	Zhong 2	0	I	1	HR	6	MS
S273	Zhong 2	0	I	1	HR	4	MR
S275	Zhong 2	3	MR	3	MR	5	MS
S277	Zhong 2	0	I	1	HR	4	MR
S279	Zhong 2	3	MR	3	MR	6	MS
S281	Zhong 2	0	I	0；	HR	3	MR
S283	Zhong 3	4	MR	5	MS	0	I
S285	Zhong 3	9	HS	9	HS
S287	Zhong 2	5	MS	1	HR	5	MS
S289	Zhong 5	5	MS	3	MR	3	MR
S291	Zhong 5	5	MS	7	HS	5	MS
S293	Zhong 2	5	MS	0；	HR	5	MS
S295	Zhong 5	5	MS	3	MR	6	MS
S297	Zhong 5	9	HS	5	MS	6	MS
S299	Zhong 5	9	HS	3	MR	6	MS
S301	Zhong 3	7	HS	3	MR	6	MS
S303	Zhong 2	7	HS	3	MR	6	MS
S305	Zhong 3	0	I	1	HR	5	MS
S307	Zhong 1 and 3	8	HS	3	MR	6	MS
S309	Zhong 2 and 5	7	HS	7	HS	6	MS
S311	Zhong 2 and 5	7	HS	3	MR	5	MS
S313	Zhong 5	7	HS	1	HR	6	MS
S315	Green Zhong 1	7	HS	7	HS	7	HS
S317	Gray Zhong 1	8	HS	1	HR	5	MS
S319	Zhong 2	5	MS	1	HR	6	MS
S321	Zhong 3	7	HS	3	MR	5	MS
S323	Zhong 4	6	MS	5	MS	5	MS
S325	Zhong 5	6	MS	5	MS	5	MS
S327	Zhong 6	6	MS	5	MS	5	MS
S329	Zhong 1	4	MR	3	MR	4	MR

## Sheet: PM seedling-stage
Line	Pedigree	Infection type	Infection type	Infection type	Mean	Reaction
S1	Zhong 1	4	3	3	3.33333	S
S3	Zhong 1	3	3	3	3	S
S5	Zhong 1	0；/1	3	4	3.5	S
S9	Zhong 1	4	2	2	2.66667	S
S11	Zhong 1	0;/1	2	2	2	R
S7	Zhong 1 and 2	3	2	4	3	S
S177	Zhong 1 and 3	1	2	4	2.33333	R
S307	Zhong 1 and 3	4	4	3	3.66667	S
S157	Zhong 1 and 4	1	3	2	2	R
S159	Zhong 1 and 4	1	3	2	2	R
S161	Zhong 1 and 4	1	2	3	2	R
S163	Zhong 1 and 4	1	3	4	2.66667	S
S165	Zhong 1 and 4	0;	2	2	2	R
S167	Zhong 1 and 4	3	4	4	3.66667	S
S13	Zhong 1 and 5	4	3	4	3.66667	S
S169	Zhong 1 and 5	2	3	4	3	S
S171	Zhong 1 and 5	1	3	2	2	R
S15	Zhong 2	3	3	2	2.66667	S
S17	Zhong 2	2	3	4	3	S
S19	Zhong 2	2	2	3	2.33333	R
S21	Zhong 2	2	2	3	2.33333	R
S253	Zhong 2	3	2	1	2	R
S255	Zhong 2	4	3	2	3	S
S257	Zhong 2	4	2	2	2.66667	S
S259	Zhong 2	4	2	3	3	S
S261	Zhong 2	3	3	4	3.33333	S
S263	Zhong 2	3	2	3	2.66667	S
S265	Zhong 2	4	3	3	3.33333	S
S267	Zhong 2	2	3	3	2.66667	S
S269	Zhong 2	4	2	3	3	S
S271	Zhong 2	4	3	3	3.33333	S
S273	Zhong 2	4	3	3	3.33333	S
S275	Zhong 2	4	3	3	3.33333	S
S277	Zhong 2	4	3	2	3	S
S279	Zhong 2	2	4	2	2.66667	S
S281	Zhong 2	0;	2	1	1.5	R
S287	Zhong 2	3	3	2	2.66667	S
S293	Zhong 2	2	4	2	2.66667	S
S303	Zhong 2	4	4	1	3	S
S23	Zhong 2 and 5	1	1	3	1.66667	R
S25	Zhong 2 and 5	4	3	3	3.33333	S
S27	Zhong 2 and 5	4	2	2	2.66667	S
S29	Zhong 2 and 5	3	2	3	2.66667	S
S31	Zhong 2 and 5	2	3	2	2.33333	R
S33	Zhong 2 and 5	2	3	2	2.33333	R
S35	Zhong 2 and 5	2	2	4	2.66667	S
S53	Zhong 2 and 5	0,1	2	2	2	R
S55	Zhong 2 and 5	2	3	2	2.33333	R
S57	Zhong 2 and 5	0;1	2	2	2	R
S59	Zhong 2 and 5	3	2	1/2	2.5	S
S61	Zhong 2 and 5	2	2	3	2	R
S63	Zhong 2 and 5	1	3	4	2	R
S101	Zhong 2 and 5	2	2	2	2	R
S103	Zhong 2 and 5	3	2	2	2.33333	R
S105	Zhong 2 and 5	1	3	3	2.33333	R
S107	Zhong 2 and 5	2	4	2	2.66667	S
S109	Zhong 2 and 5	2	3	3	2.66667	S
S181	Zhong 2 and 5	2	3	3	2.66667	S
S183	Zhong 2 and 5	3	2	1	2	R
S185	Zhong 2 and 5	4	1	2	2.33333	R
S187	Zhong 2 and 5	4	2	2	2.66667	S
S189	Zhong 2 and 5	3	3	2	2.66667	S
S191	Zhong 2 and 5	2	4	3	3	S
S193	Zhong 2 and 5	4	2	0;	3	S
S195	Zhong 2 and 5	4	3	2	3	S
S309	Zhong 2 and 5	4	4	4	4	S
S311	Zhong 2 and 5	2	3	2	2.33333	R
S37	Zhong 3	3	2	4	3	S
S39	Zhong 3	2	2	3	2.33333	R
S41	Zhong 3	2	3	3	2.66667	S
S43	Zhong 3	1	2	3	2	R
S45	Zhong 3	1	4	4	3	S
S47	Zhong 3	3	3	3	3	S
S179	Zhong 3	1	3	3	2.33333	R
S243	Zhong 3	4	2	4	3.33333	S
S245	Zhong 3	3	1	3	2.33333	R
S247	Zhong 3	3	2	1	2	R
S251	Zhong 3	2	3	1	2	R
S283	Zhong 3	4	3	3	3.33333	S
S285	Zhong 3	4	3	4	3.66667	S
S301	Zhong 3	2	4	2	2.66667	S
S305	Zhong 3	4	2	0	2	R
S173	Zhong 3 and 5	0;	3	4	3.5	S
S175	Zhong 3 and 5	3	3	4	3.33333	S
S49	Zhong 5	2	2	3	2.33333	R
S51	Zhong 5	3	2	4	3	S
S65	Zhong 5	4	2	4	3	S
S67	Zhong 5	4	1	3/2	2.5	S
S69	Zhong 5	1	3	4	2	R
S71	Zhong 5	3	3	4	3	S
S73	Zhong 5	2	3	4	2.5	S
S75	Zhong 5	2	3	2	2.5	S
S77	Zhong 5	3	2	2	2.5	S
S79	Zhong 5	3	2	2	2.5	S
S81	Zhong 5	1	2	2	1.5	R
S83	Zhong 5	1	2	4	1.5	R
S85	Zhong 5	3	2	3	2.5	S
S87	Zhong 5	1	2	3	1.5	R
S89	Zhong 5	1	3	3	2	R
S91	Zhong 5	1	3	4	2	R
S93	Zhong 5	2	3	4	2.5	S
S95	Zhong 5	1	3	3	2	R
S97	Zhong 5	0;	4	4	4	S
S99	Zhong 5	2	3	2	2.5	S
S111	Zhong 5	3	4	3	3.33333	S
S113	Zhong 5	4	3	2	3	S
S115	Zhong 5	3	2	1	2	R
S117	Zhong 5	3	2	1	2	R
S119	Zhong 5	2	3	0;	2.5	S
S121	Zhong 5	1	3	2	2	R
S123	Zhong 5	2	4	1	2.33333	R
S125	Zhong 5	0;	4	1	2.5	S
S127	Zhong 5	0;	3	2	2.5	S
S129	Zhong 5	0;	4	2	3	S
S131	Zhong 5	0;	3	1	2	R
S133	Zhong 5	4	3	4	3.66667	S
S135	Zhong 5	3	2	2	2.33333	R
S137	Zhong 5	3	2	2	2.33333	R
S139	Zhong 5	3	1	2	2	R
S141	Zhong 5	3	3	1	2.33333	R
S143	Zhong 5	2	4	2	2.66667	S
S145	Zhong 5	2	4	4	3.33333	S
S147	Zhong 5	3	4	2	3	S
S149	Zhong 5	1	3	1	1.66667	R
S151	Zhong 5	0;	2	2	2	R
S153	Zhong 5	0;	2	1	1.5	R
S155	Zhong 5	1	4	2	2.33333	R
S197	Zhong 5	4	3	2	3	S
S199	Zhong 5	3	3	3	3	S
S201	Zhong 5	3	3	4	3.33333	S
S203	Zhong 5	2	1	4	2.33333	R
S205	Zhong 5	4	1	3	2.66667	S
S207	Zhong 5	4	2	3	3	S
S209	Zhong 5	4	2	0	2	R
S211	Zhong 5	2	3	2	2.33333	R
S213	Zhong 5	2	3	2	2.33333	R
S215	Zhong 5	3	1	2	2	R
S217	Zhong 5	4	4	3	3.66667	S
S219	Zhong 5	4	4	2	3.33333	S
S221	Zhong 5	2	1	2	1.66667	R
S223	Zhong 5	1	2	2	1.66667	R
S225	Zhong 5	4	3	3	3.33333	S
S227	Zhong 5	3	3	3	3	S
S229	Zhong 5	2/3	2	3	2.5	S
S231	Zhong 5	2	2	2	2	R
S233	Zhong 5	4	2	0;	3	S
S235	Zhong 5	3	3	3	3	S
S237	Zhong 5	2/3	4	4	4	S
S239	Zhong 5	3	3	4	3.33333	S
S241	Zhong 5	4	3	3	3.33333	S
S249	Zhong 5	2	1	2	1.66667	R
S289	Zhong 5	0	3	3	2	R
S291	Zhong 5	4	4	4	4	S
S295	Zhong 5	4	4	1	3	S
S297	Zhong 5	4	4	4	4	S
S299	Zhong 5	2	4	3	3	S
S313	Zhong 5	4	3	4	3.66667	S
S315	Green Zhong 1	2	3	2	2.33333	R
S317	Gray Zhong 1	2	3	1	2	R
S319	Zhong 2	4	3	3	3.33333	S
S321	Zhong 3	4	2	4	3.33333	S
S323	Zhong 4	3	2	4	3	S
S325	Zhong 5	2	4	2	2.66667	S
S327	Zhong 6	4	2	2	2.66667	S
S329	Zhong 1	4	3	3	3.33333	S

## Sheet: Aphid
Line	Pedigree	Feeding damage		Mean	Reaction
S1	Zhong 1	4	5	4.5	MS
S3	Zhong 1	3	4	3.5	LS
S5	Zhong 1	4	3	3.5	LS
S7	Zhong 1 and 2	2	2	2	MR
S9	Zhong 1	3	5	4	MS
S11	Zhong 1	3	4	3.5	LS
S13	Zhong 1 and 5	3	4	3.5	LS
S15	Zhong 2	3	2	2.5	LR
S17	Zhong 2	2	2	2	MR
S19	Zhong 2	2	3	2.5	LR
S21	Zhong 2	2	2	2	MR
S23	Zhong 2 and 5	2	2	2	MR
S25	Zhong 2 and 5	2	3	2.5	LR
S27	Zhong 2 and 5	2	2	2	MR
S29	Zhong 2 and 5	1	2	1.5	MR
S31	Zhong 2 and 5	2	4	3	LS
S33	Zhong 2 and 5	4	3	3.5	LS
S35	Zhong 2 and 5	4	3	3.5	LS
S37	Zhong 3	2	4	3	LS
S39	Zhong 3	2	2	2	MR
S41	Zhong 3	3	2	2.5	LR
S43	Zhong 3	2	2	2	MR
S45	Zhong 3	4	3	3.5	LS
S47	Zhong 3	3	3	3	LR
S49	Zhong 5	3	2	2.5	LR
S51	Zhong 5	2	2	2	MR
S53	Zhong 2 and 5	2	2	2	MR
S55	Zhong 2 and 5	2	2	2	MR
S57	Zhong 2 and 5	2	2	2	MR
S59	Zhong 2 and 5	2	3	2.5	LR
S61	Zhong 2 and 5	3	4	3.5	LS
S63	Zhong 2 and 5	3	3	3	LR
S65	Zhong 5	2	2	2	MR
S67	Zhong 5	3	1	2	LR
S69	Zhong 5	4	2	3	LS
S71	Zhong 5	3	2	2.5	LR
S73	Zhong 5	4	2	3	LS
S75	Zhong 5	4	3	3.5	LS
S77	Zhong 5	2	2	2	MR
S79	Zhong 5	6	5	5.5	HS
S81	Zhong 5	4	5	4.5	MS
S83	Zhong 5	3	3	3	LR
S85	Zhong 5	3	5	4	MS
S87	Zhong 5	5	3	4	MS
S89	Zhong 5	3	3	3	LR
S91	Zhong 5	2	3	2.5	LR
S93	Zhong 5	2	3	2.5	LR
S95	Zhong 5	3	3	3	LR
S97	Zhong 5	5	5	5	MS
S99	Zhong 5	4	5	4.5	MS
S101	Zhong 2 and 5	4	4	4	LS
S103	Zhong 2 and 5	3	3	3	LR
S105	Zhong 2 and 5	4	4	4	LS
S107	Zhong 2 and 5	4	4	4	LS
S109	Zhong 2 and 5	3	3	3	LR
S111	Zhong 5	5	5	5	MS
S113	Zhong 5	3	3	3	LR
S115	Zhong 5	3	3	3	LR
S117	Zhong 5	3	2	2.5	LR
S119	Zhong 5	4	4	4	LS
S121	Zhong 5	5	3	4	MS
S123	Zhong 5	4	3	3.5	LS
S125	Zhong 5	2	2	2	MR
S127	Zhong 5	2	3	2.5	LR
S129	Zhong 5	3	2	2.5	LR
S131	Zhong 5	4	5	4.5	MS
S133	Zhong 5	5	6	5.5	HS
S135	Zhong 5	5	6	5.5	HS
S137	Zhong 5	5	5	5	MS
S139	Zhong 5	3	4	3.5	LS
S141	Zhong 5	3	4	3.5	LS
S143	Zhong 5	4	3	3.5	LS
S145	Zhong 5	3	3	3	LR
S147	Zhong 5	2	2	2	MR
S149	Zhong 5	3	4	3.5	LS
S151	Zhong 5	3	4	3.5	LS
S153	Zhong 5	4	4	4	LS
S155	Zhong 5	3	2	2.5	LR
S157	Zhong 1 and 4	5	6	5.5	HS
S159	Zhong 1 and 4	4	4	4	LS
S161	Zhong 1 and 4	6	6	6	HS
S163	Zhong 1 and 4	4	5	4.5	MS
S165	Zhong 1 and 4	4	4	4	LS
S167	Zhong 1 and 4	4	5	4.5	MS
S169	Zhong 1 and 5	2	3	2.5	LR
S171	Zhong 1 and 5	3	2	2.5	LR
S173	Zhong 3 and 5	3	3	3	LR
S175	Zhong 3 and 5	3	4	3.5	LS
S177	Zhong 1 and 3	3	4	3.5	LS
S179	Zhong 3	3	3	3	LR
S181	Zhong 2 and 5	3	2	2.5	LR
S183	Zhong 2 and 5	3	5	4	MS
S185	Zhong 2 and 5	2	4	3	LS
S187	Zhong 2 and 5	4	5	4.5	MS
S189	Zhong 2 and 5	4	2	3	LS
S191	Zhong 2 and 5	3	4	3.5	LS
S193	Zhong 2 and 5	3	4	3.5	LS
S195	Zhong 2 and 5	3	4	3.5	LS
S197	Zhong 5	3	3	3	LR
S199	Zhong 5	5	3	4	MS
S201	Zhong 5	3	3	3	LR
S203	Zhong 5	4	3	3.5	LS
S205	Zhong 5	3	3	3	LR
S207	Zhong 5	3	3	3	LR
S209	Zhong 5	2	3	2.5	LR
S211	Zhong 5	4	5	4.5	MS
S213	Zhong 5	4	6	5	HS
S215	Zhong 5	5	5	5	MS
S217	Zhong 5	6	5	5.5	HS
S219	Zhong 5	5	3	4	MS
S221	Zhong 5	4	4	4	LS
S223	Zhong 5	5	5	5	MS
S225	Zhong 5	4	4	4	LS
S227	Zhong 5	5	4	4.5	MS
S229	Zhong 5	6	5	5.5	HS
S231	Zhong 5	2	5	3.5	MS
S233	Zhong 5	4	4	4	LS
S235	Zhong 5	4	4	4	LS
S237	Zhong 5	5	6	5.5	HS
S239	Zhong 5	5	6	5.5	HS
S241	Zhong 5	5	5	5	MS
S243	Zhong 3	4	3	3.5	LS
S245	Zhong 3	4	6	5	HS
S247	Zhong 3	5	5	5	MS
S249	Zhong 5	4	5	4.5	MS
S251	Zhong 3	5	5	5	MS
S253	Zhong 2	4	4	4	LS
S255	Zhong 2	4	5	4.5	MS
S257	Zhong 2	4	5	4.5	MS
S259	Zhong 2	4	5	4.5	MS
S261	Zhong 2	3	3	3	LR
S263	Zhong 2	5	5	5	MS
S265	Zhong 2	4	3	3.5	LS
S267	Zhong 2	3	3	3	LR
S269	Zhong 2	5	3	4	MS
S271	Zhong 2	4	5	4.5	MS
S273	Zhong 2	3	3	3	LR
S275	Zhong 2	4	3	3.5	LS
S277	Zhong 2	4	3	3.5	LS
S279	Zhong 2	2	5	3.5	MS
S281	Zhong 2	5	6	5.5	HS
S283	Zhong 3	5	6	5.5	HS
S285	Zhong 3	6	6	6	HS
S287	Zhong 2	6	6	6	HS
S289	Zhong 5	6	6	6	HS
S291	Zhong 5	4	5	4.5	MS
S293	Zhong 2	5	5	5	MS
S295	Zhong 5	6	5	5.5	HS
S297	Zhong 5	4	3	3.5	LS
S299	Zhong 5	3	2	2.5	LR
S301	Zhong 3	3	2	2.5	LR
S303	Zhong 2	3	3	3	LR
S305	Zhong 3	1	1	1	HR
S307	Zhong 1 and 3	0	1	0.5	HR
S309	Zhong 2 and 5	4	4	4	LS
S311	Zhong 2 and 5	3	3	3	LR
S313	Zhong 5	4	5	4.5	MS
S315	Green Zhong 1	4	4	4	LS
S317	Gray Zhong 1	4	3	3.5	LS
S319	Zhong 2	4	3	3.5	LS
S321	Zhong 3	2	2	2	MR
S323	Zhong 4	2	1	1.5	MR
S325	Zhong 5	3	3	3	LR
S327	Zhong 6	3	4	3.5	LS
S329	Zhong 1	3	2	2.5	LR

## Sheet: Agronomic traits_PM adult-plant
Line	Pedigree	Disease	Mean	SD	Plant height (cm)					Mean	SD	Spike length (cm)					Mean	SD	Number of spikelet per spike					Mean	SD	Number of grain per spike
S5	Zhong 1	SR	105.8	8.9542	103	106	120	123	105	11.6	1.07497	10	13	13	12	12	17.8	1.61933	16	16	16	17	17	52.4	9.82288	39	48	53	54	60
S11	Zhong 1	SR			105	101	98	102	95			11	12	10	12	11			19	20	19	20	18			63	63	62	37	45
S1	Zhong 1	MR	101.4	6.06456	110	112	95	98	105	12.825	1.95526	14	11	16	17	16	17.2	1.67332	14	16	18	17	20	53.4	10.2772	40	45	68	45	70
S3	Zhong 1	MR			98	103	100	103	105			13	14	14	12	11			17	17	17	16	17			67	46	58	54	60
S9	Zhong 1	MR			101	103	106	108	109			10	10.5	12	13	12			19	19	18	15	15			57	51	49	39	37
S329	Zhong 1	MR			90	97	98	95	92			13	13	10	12	13			17	19	15	19	19			55	54	44	60	69
S7	Zhong 1 and 2	HS	70.8	7.01427	75	79	73	64	63	17.8	0.83666	17	18	18	17	19	20	3.31662	16	23	23	21	17	43.25	9.63933	44	46	53	30
S177	Zhong 1 and 3	Varaible	100.6	4.4771	105	100	95	99	93	13.2	1.75119	12	14	15	12	17	18	1.33333	17	20	17	17	18	50.2	10.4115	35	58	36	45	50
S307	Zhong 1 and 3	Varaible			103	100	99	105	107			13	13	12	11	13			16	18	19	20	18			48	66	59	60	45
S159	Zhong 1 and 4	SR	101	7.02377	101	92	91	95	103	12.9	1.96921	14	13	13	15	14	17.5	2.01384	19	19	20	17	19	63.4	14.2533	74	80	71	81	70
S165	Zhong 1 and 4	SR			98	109	102	108	111			12	12	10	16	10			15	19	17	16	14			46	53	64	55	40
S157	Zhong 1 and 4	MR	90	3.67423	90	93	85	94	88	12.8	0.83666	12	13	14	12	13	17.4	1.81659	15	19	19	16	18	45.4	4.44972	40	51	42	48	46
S167	Zhong 1 and 4	MS	105.8	9.44458	93	99	109	115	113	15.6	1.81659	18	13	16	15	16	15.6	1.51658	17	16	14	14	17	63.8	12.2352	61	70	61	47	80
S161	Zhong 1 and 4	Varaible	83.9	5.50656	85	81	80	90	87	11.6	1.07497	10	11	12	12	14	17.9	1.28668	17	17	19	17	18	46.1	10.461	31	38	48	30	49
S163	Zhong 1 and 4	Varaible			74	78	91	85	88			12	11	12	11	11			20	19	19	17	16			61	56	47	45	56
S13	Zhong 1 and 5	Variable	97.4	9.15579	103	106	113	104	96	15.8	1.69874	16	12	14	15	15	19.8	2.27408	16	18	19	19	17	62.4667	8.65915	65	62	79	77	62
S169	Zhong 1 and 5	Varaible			101	92	102	104	105			18	19	15	17	17			23	24	21	20	21			67	64	57	53	58
S171	Zhong 1 and 5	Varaible			81	87	85	90	92			16	15	17	16	15			22	20	21	17	19			66	57	69	54	47
S15	Zhong 2	SR	107.68	11.32	97	90	81	89	91	13.24	1.85472	11	12	13	14	12	16.92	2.1	20	20	18	15	14	51.08	14.0057	40	42	30	36	37
S255	Zhong 2	SR			112	113	107	110	103			13	15	14	12	14			16	19	17	12	15			50	64	51	35	37
S273	Zhong 2	SR			124	111	106	104	105			15	17	14	18	15			17	16	16	14	14			68	55	52	58	49
S277	Zhong 2	SR			104	111	116	109	123			12	11	11	12	11			17	17	19	18	17			51	61	65	50	27
S281	Zhong 2	SR			125	119	120	112	110			12	13	12	13	15			20	19	18	18	17			70	65	49	86	49
S257	Zhong 2	MR	107.25	9.00804	110	104	102	108	115	14.15	2.00722	12	13	13	12	12	17.25	3.62557	12	15	10	13	10	54.35	17.5057	35	35	30	31	30
S19	Zhong 2	MR			98	97	96	87	101			16	13	18	16	16			17	20	21	16	18			63	47	58	41	46
S263	Zhong 2	MR			125	105	111	113	109			13	14	18	15	17			20	17	17	18	18			84	76	75	85	59
S269	Zhong 2	MR			117	115	119	108	105			14	13	13	13	12			19	22	20	21	21			61	64	49	61	57
S259	Zhong 2	MS	94.0667	10.0674	99	88	92	81	78	13.8	2.27408	12	12	12	11	11	16.6	2.47271	17	15	16	17	17	56.4	11.6913	62	49	52	66	62
S261	Zhong 2	MS			96	109	114	95	92			17	14	15	17	13			16	19	19	14	19			46	57	47	45	76
S267	Zhong 2	MS			105	95	86	84	97			14	11	17	16	15			15	19	17	10	19			49	55	65	37	78
S17	Zhong 2	HS	111.8	7.19027	121	108	103	110	117	13.2	1.09545	14	14	12	12	14	16.4	1.51658	15	16	18	15	18	41.4	9.91464	32	55	47	32	41
S21	Zhong 2	Variable	108.444	11.4744	92	103	110	106	102	13.5556	1.92538	13	10	13	11	12	18.4	1.80151	15	19	20	22	19	48.5333	11.1265	38	47	46	50	48
S253	Zhong 2	Varaible			88	83	92	82	89			13	15	13	16	17			17	15	19	15	17			49	49	31	39	45
S265	Zhong 2	Varaible			111	105	103	110	121			16	17	18	18	16			20	18	19	18	16			40	56	55	45	33
S271	Zhong 2	Varaible			121	123	113	106	103			14	15	14	12	12			18	17	16	17	18			54	54	63	41	55
S275	Zhong 2	Varaible			127	120	116	113	118			13	13	13	13	12			19	19	18	19	19			66	71	54	55	59
S279	Zhong 2	Varaible			127	123	109	105	128			14	15	14	15	14			17	17	18	17	16			53	62	83	42	50
S287	Zhong 2	Varaible			111	113	120	115	108			10	11	14	12	11			18	20	16	19	19			35	42	36	37	30
S293	Zhong 2	Varaible			122	109	114	109	101			14	12	12	12	12			20	22	20	21	20			31	46	55	54	46
S303	Zhong 2	Varaible			95	99	102	108	105			15	13	14	14	13			22	19	20	20	18			58	45	51	54	31
S23	Zhong 2 and 5	SR	102.78	7.87735	110	108	104	108	101	13.12	1.56022	12	14	14	15	11	16.7	1.46036	18	16	15	15	16	50.48	11.622	45	55	36	40	38
S29	Zhong 2 and 5	SR			107	92	98	98	95			11	12	13	14	14			19	16	16	17	19			53	48	51	47	49
S31	Zhong 2 and 5	SR			104	95	98	92	90			13	13	12	12	12			17	16	15	17	18			41	38	37	57	55
S33	Zhong 2 and 5	SR			93	91	106	100	95			13	11	12	13	14			18	19	16	17	17			41	53	40	47	53
S53	Zhong 2 and 5	SR			119	112	121	99	110			12	12	12	11	12			15	17	16	15	12			59	58	54	49	33
S55	Zhong 2 and 5	SR			113	99	108	98	85			12	13	10	12	12			16	16	19	16	18			51	45	59	52	51
S61	Zhong 2 and 5	SR			111	115	107	98	103			14	12	14	14	15			17	17	17	16	17			42	41	42	46	46
S63	Zhong 2 and 5	SR			115	112	106	99	104			14	15	16	14	13			17	17	17	18	16			45	49	44	42	63
S189	Zhong 2 and 5	SR			108	103	102	104	110			16	16	16	15	16			20	18	17	18	19			97	68	76	68	46
S195	Zhong 2 and 5	SR			98	92	97	101	105			11	11	13	14	14			16	15	16	14	16			59	51	75	41	48
S25	Zhong 2 and 5	MR	103.029	5.62811	114	104	95	111	97	13.8571	1.43779	13	15	10	14	15	17.2286	1.61037	19	19	18	18	18	50.5143	11.5029	54	52	46	50	53
S27	Zhong 2 and 5	MR			108	96	99	105	102			13	14	16	16	16			19	18	13	17	18			54	46	42	38	51
S107	Zhong 2 and 5	MR			98	89	104	103	97			13	12	13	13	13			19	19	18	17	16			72	70	67	62	54
S185	Zhong 2 and 5	MR			104	104	109	107	106			12	12	15	13	12			18	20	19	16	16			52	64	41	42	47
S187	Zhong 2 and 5	MR			108	99	102	105	104			13	14	13	14	15			19	19	16	17	17			57	70	62	37	34
S191	Zhong 2 and 5	MR			102	103	101	95	98			15	16	14	15	13			16	18	16	17	16			33	61	58	52	36
S193	Zhong 2 and 5	MR			112	115	101	104	105			15	14	15	16	13			14	17	15	15	16			39	42	35	33	62
S109	Zhong 2 and 5	HS	94.6667	14.1858	90	89	85	88	83	11.3333	1.58865	12	11	12	11	10	19.4	2.02837	21	21	20	18	18	51.4667	13.1739	64	55	52	51	64
S181	Zhong 2 and 5	HS			108	119	110	111	114			14	11	14	13	13			23	21	21	20	21			70	68	54	55	51
S309	Zhong 2 and 5	HS			94	93	85	78	73			10	10	10	9	10			16	18	16	19	18			27	34	30	55	42
S35	Zhong 2 and 5	Variable	101.95	8.12704	112	107	98	95	96	12.725	1.3585	11	14	11	11	12	18	2.29827	18	15	16	15	16	52.6842	8.09105	59	49	40	49	50
S57	Zhong 2 and 5	Varaible			112	100	97	105	98			13	12	12	13	12			17	19	17	17	14			63	57		45
S59	Zhong 2 and 5	Varaible			110	110	119	100	108			11	13	14	12	11			18	16	18	16	16			59	37	58	47	39
S101	Zhong 2 and 5	Varaible			92	97	100	105	102			13	14	14	16	13			21	20	21	15	19			58	62	50	47	51
S103	Zhong 2 and 5	Varaible			107	115	113	106	112			13	13	13	13	12			23	22	21	20	23			58	64	46	51	57
S105	Zhong 2 and 5	Varaible			91	103	106	108	110			15	15	13	14	15			19	14	19	19	20			67	58	51	52	64
S183	Zhong 2 and 5	Varaible			103	97	99	96	98			13	12	15	13	12			17	17	16	17	18			47	43	37	59	45
S311	Zhong 2 and 5	Varaible			93	96	90	92	80			11	12	11	11	11			19	20	17	17	18			55	64	49	52	63
S245	Zhong 3	SR	104.4	4.50555	98	108	109	105	102	19	2	17	20	18	22	18	17.2	2.86356	18	17	13	17	21	61.4	7.4364	59	64	73	57	54
S247	Zhong 3	MR	97	6.20484	99	89	95	96	106	14.8	1.09545	13	15	15	16	15	18.2	1.30384	17	19	20	18	17	62.6	12.2393	52	70	77	66	48
S37	Zhong 3	MS	111.333	9.59663	125	121	109	92	96	13.3333	1.04654	12	14	12	14	14	20.8667	2.99682	18	20	19	20	20	58.8667	12.5804	44	54	54	58	47
S43	Zhong 3	MS			112	113	110	114	105			15	14	13	13	13			22	14	24	22	23			73	53	75	67	84
S45	Zhong 3	MS			125	120	116	105	107			15	12	13	14	12			23	17	24	22	25			60	35	60	55	64
S285	Zhong 3	HS	91	7.24569	99	96	85	93	82	11.4	0.547723	12	11	11	11	12	14.4	2.50998	18	15	11	14	14	40.4	2.70185	40	38	45	40	39
S39	Zhong 3	Variable	104.822	10.9114	90	110	106	100	99	14.2667	2.47166	15	17	16	15	19	19.2889	3.04976	22	21	21	20	24	52.6444	14.4209	57	60	77	44	18
S41	Zhong 3	Variable			122	123	130	112	107			15	16	17	13	16			25	23	25	24	22			52	75	49	86	65
S47	Zhong 3	Variable			114	100	105	110	112			17	12	15	16	13			21	15	17	18	18			38	46	57	52	52
S179	Zhong 3	Varaible			108	115	103	109	105			15	17	14	13	15			18	17	19	21	18			55	63	86	64	58
S243	Zhong 3	Varaible			98	95	98	80	78			16	15	14	14	12			19	18	23	21	20			59	46	76	80	59
S251	Zhong 3	Varaible			105	112	106	111	107			18	17	15	16	17			14	16	15	14	15			43	53	46	51	26
S283	Zhong 3	Varaible			115	120	115	113	107			12	15	14	13	16			23	22	20	21	18			58	53	45	38	41
S301	Zhong 3	Varaible			112	107	101	105	97			15	14	13	11	12			19	22	18	19	22			39	55	53	48	45
S305	Zhong 3	Varaible			88	94	96	92	85			10	9	10	8	10			16	15	15	17	17			42	40	37	42	40
S173	Zhong 3 and 5	MS	99.8	9.85901	103	109	95	107	85	15.2	1.30384	17	14	15	16	14	20.8	1.48324	23	19	21	21	20	64.4	4.27785	66	57	66	65	68
S175	Zhong 3 and 5	Varaible	89.2	1.92354	87	89	90	92	88	16.2	0.447214	16	16	17	16	16	20.6	2.07364	21	17	21	22	22	63.2	12.3774	78	44	68	64	62
S65	Zhong 5	SR	105.986	11.1609	103	102	92	93	102	13.6714	1.96138	15	15	14	15	11	17.4286	1.60228	17	17	18	18	19	56.5429	10.6576	82	53	53	52	41
S67	Zhong 5	SR			92	99	105	103	95			13	14	15	14	16			19	19	17	18	16			55	64	64	64	49
S69	Zhong 5	SR			112	105	100	92	93			14	15	17	13	15			21	17	14	18	15			49	62	43	43	36
S75	Zhong 5	SR			116	106	107	106	95			13	11	13	14	14			16	17	16	15	16			45	56	48	29	44
S83	Zhong 5	SR			117	112	121	118	111			20	17	17	18	18			19	21	20	20	19			43	62	54	57	58
S115	Zhong 5	SR			60	115	115	101	118			14	13	10	15	12			19	18	17	19	19			61	66	54	60	57
S117	Zhong 5	SR			131	119	126	121	113			12	12	11	11	13			16	17	16	15	16			57	66	53	49	54
S119	Zhong 5	SR			119	125	118	123	118			12	13	11	15	16			16	16	19	16	17			58	41	75	53	43
S127	Zhong 5	SR			97	95	105	95	99			12	12	11	13	12			14	17	17	18	17			66	49	71	64	68
S129	Zhong 5	SR			107	105	102	111	93			12	15	12	11	13			19	20	17	17	19			64	48	65	51	63
S197	Zhong 5	SR			111	116	95	98	105			12	11	13	13	15			18	17	18	17	17			62	59	39	56	59
S215	Zhong 5	SR			109	103	108	92	105			13	15	15	12	15			18	19	15	17	19			63	70	44	52	52
S223	Zhong 5	SR			111	106	102	101	98			15	12	15	14	13			20	17	19	18	17			73	66	78	66	54
S237	Zhong 5	SR			119	111	104	102	95			13	13	16	14	14			16	18	14	17	16			71	77	42	52	61
S49	Zhong 5	MR	101.1	11.8136	124	115	107	107	103	13.38	2.2668	14	16	15	15	15	17.6	1.93781	19	17	18	16	19	54.48	13.777	78	69	72	45	79
S77	Zhong 5	MR			98	101	104	102	95			14	14	11	11	13			19	17	17	16	18			74	60	34	54	51
S131	Zhong 5	MR			115	113	109	107	104			13	11	12	12	13			17	18	16	17	17			56	43	46	61	54
S141	Zhong 5	MR			100	107	92	98	105			11	12	12	10	12			18	20	20	19	16			62	71	52	59	50
S151	Zhong 5	MR			79	75	76	77	78			13	9	10	10	9			16	15	14	18	14			48	38	30	52	31
S153	Zhong 5	MR			103	99	93	92	88			14	13	13	12	13			18	17	19	17	19			58	43	48	51	50
S205	Zhong 5	MR			97	105	107	87	101			17	17	16	16	15			21	19	21	13	14			64	57	69	30	36
S213	Zhong 5	MR			110	98	86	95	103			19	17	13	14	18			21	22	18	20	16			88	63	32	66	51
S221	Zhong 5	MR			108	105	101	109	93			16	14	15	14	13			19	17	18	19	18			69	65	60	58	66
S231	Zhong 5	MR			123	120	118	114	109			13	14	11	12	13			16	18	16	17	16			34	59	55	39	44
S97	Zhong 5	MS	91.2	15.1621	95	90	82	86	75	13.8333	2.96047	12	13	11	11	10	18.4	2.47191	20	20	21	20	18	47.2667	11.9017	41	52	60	66	43
S111	Zhong 5	MS			93	95	92	98	94			11	11	12	11	11			17	19	20	15	20			43	64	65	32	27
S201	Zhong 5	MS			69	62	60	73	70			17	17	16	15	16			20	19	22	18	23			32	52	43	39	68
S229	Zhong 5	MS			123	118	111	107	103			16	17	18	17	20			19	17	15	17	10			56	29	46	42	39
S235	Zhong 5	MS			107	97	99	100	93			15	15	17	17	15			17	16	16	18	18			56	55	69	43	48
S297	Zhong 5	MS			83	82	91	95	93			11	10	10	12	11			19	19	20	19	20			44	33	51	43	37
S89	Zhong 5	HS	91.3667	18.3913	85	74	72	77	79	13.25	1.92421	12	12	10	10	10	17.6	1.94049	19	20	18	17	20	48.0333	12.9228	45	61	39	33	54
S93	Zhong 5	HS			76	74	63	75	81			8	11	13	13	13			16	16	16	18	17			53	55	57	62	61
S133	Zhong 5	HS			116	99	96	106	110			15	15	15	16	16			17	15	13	18	16			45	37	27	29	26
S207	Zhong 5	HS			122	113	113	105	106			13	13	14	14	15			18	20	21	22	19			45	62	53	69	50
S209	Zhong 5	HS			78	83	70	68	66			13.5	14	14	14	15			17	16	19	19	18			57	53	65	63	62
S217	Zhong 5	HS			118	112	91	105	108			14	12	14	14	15			18	17	15	17	16			45	33	30	35	35
S51	Zhong 5	Variable	95.6973	12.9667	113	109	95	86	103	13.0081	2.16348	16	15	12	14	13	17.6432	2.32479	24	19	20	21	21	49.8973	11.8466	71	31	60	62	65
S71	Zhong 5	Varaible			98	103	99	111	95			16	16	15	12	13			18	16	21	24	17			46	43	57	72	47
S73	Zhong 5	Varaible			117	121	111	102	101			13	17	17	16	16			17	18	19	18	14			49	45	57	45	34
S79	Zhong 5	Varaible			87	88	82	81	75			14	14	12	15	12			11	16	16	15	15			48	49	57	48	35
S81	Zhong 5	Varaible			71	77	79	85	79			11	14	14	14	15			13	17	19	16	18			46	42	53	52	71
S85	Zhong 5	Varaible			89	87	82	88	87			15	11	12	12	14			18	17	15	16	17			65	40	42	52	48
S87	Zhong 5	Varaible			85	89	73	75	74			11	11	12	11	13			16	16	16	16	15			57	48	53	53	40
S91	Zhong 5	Varaible			92	99	85	84	83			11.5	13	12	14	17			14	21	21	17	12			62	65	81	62	60
S95	Zhong 5	Varaible			76	78	84	90	100			12	11	15	13	11			19	19	19	20	21			60	57	48	55	72
S99	Zhong 5	Varaible			98	102	91	80	88			11	13	11	10	12			19	19	19	20	20			68	56	67	60	49
S113	Zhong 5	Varaible			112	118	108	99	110			13	10	12	11	12			19	18	17	18	21			72	61	37	54	60
S121	Zhong 5	Varaible			108	115	105	104	92			13	15	15	15	15			21	21	17	21	18			48	44	34	62	36
S123	Zhong 5	Varaible			106	108	110	105	104			14	12	13	15	12			20	21	22	20	18			39	52	51	42	33
S125	Zhong 5	Varaible			108	109	104	93	85			15	15	14	16	16			18	17	19	20	19			49	50	48	70	55
S135	Zhong 5	Varaible			113	105	109	105	108			11	13	11	11	12			19	19	15	16	16			45	50	52	41	43
S137	Zhong 5	Varaible			115	113	109	105	108			15	14	13	10	13			19	17	17	16	16			57	42	37	43	35
S139	Zhong 5	Varaible			92	100	91	99	103			10	12	10	10	11			19	18	19	18	18			55	56	68	55	46
S143	Zhong 5	Varaible			80	82	83	91	95			12	13	16	15	16			16	20	23	20	18			67	76	82	64	46
S145	Zhong 5	Varaible			72	73	82	85	91			15	14	15	15	12			17	16	18	22	15			39	41	45	60	45
S147	Zhong 5	Varaible			84	77	78	87	88			11	14	11	12	13			15	14	15	17	15			46	40	51	33	40
S149	Zhong 5	Varaible			99	88	94	95	85			11	15	12	11	15			17	19	18	20	19			43	74	62	34	61
S155	Zhong 5	Varaible			104	113	105	98	91			14	15	13	11	12			16	20	17	17	20			31	57	58	31	63
S199	Zhong 5	Varaible			95	85	113	103	110			10	10	13	12	13			18	19	18	15	19			66	66	49	43	63
S203	Zhong 5	Varaible			123	118	122	115	119			14	19	15	15	20			13	16	17	16	16			40	46	41	42	31
S211	Zhong 5	Varaible			79	79	83	75	65			10	10	9	11	10			18	21	18	20	20			59	68	34	72	57
S219	Zhong 5	Varaible			110	101	103	105	95			13	17	15	17	14			14	17	20	18	15			34	60	56	44	33
S225	Zhong 5	Varaible			115	105	96	90	92			16	18	17	16	15			23	19	20	17	16			59	40	55	45	35
S227	Zhong 5	Varaible			106	105	109	98	87			16	18	16	13	17			17	20	16	17	17			55	56	47	51	50
S233	Zhong 5	Varaible			103	109	112	107	97			13	12	13	11	13			16	15	14	17	14			41	16	54	37	39
S239	Zhong 5	Varaible			79	78	68	73	61			13	12	11	13	12			16	15	16	13	15			63	59	63	48	57
S241	Zhong 5	Varaible			90	86	87	84	99			12	11	11	12	10			18	20	19	20	16			59	54	64	67	52
S249	Zhong 5	Varaible			114	107	103	105	112			13	12	12	13	14			20	19	18	19	19			45	52	49	41	46
S289	Zhong 5	Varaible			118	103	108	105	95			14	16	14	14	15			16	16	18	17	15			42	42	40	48	46
S291	Zhong 5	Varaible			109	95	109	95	99			11	11	11	10	10			13	13	16	14	15			25	29	37	32	35
S295	Zhong 5	Varaible			85	90	95	101	89			11	11	11	11	11			16	17	16	18	17			38	37	23	42	45
S299	Zhong 5	Varaible			89	83	91	99	98			11	10	13	12	10			19	20	19	19	20			53	43	37	41	47
S313	Zhong 5	Varaible			93	85	92	90	88			11	10	10	10	10			16	16	21	15	17			45	39	62	39	45

## Sheet: Agronomic traits_aphid
Line	Pedigree	Feeding damage		Mean	Reaction	Plant height (cm)					mean	SD	Spike length (cm)					mean	SD	Number of spikelets per spike					mean	SD	Number of grains per spike					mean	SD
S317	Gray Zhong 1	4	3	3.5	LS	106	103	109	195	192	141	42.9185	12	13	12	14	15	13.2	1.16619	21	19	23	21	20	20.8	1.32665	53	52	25	79	43	50.4	17.4768
S315	Green Zhong 1	4	4	4	LS	99	100	111	113	103	105.2	5.74108	13	14	13	12	12	12.8	0.748331	21	22	24	23	19	21.8	1.72047	52	66	54	86	50	61.6	13.4104
S329	Zhong 1	3	2	2.5	LR	90	97	98	95	92	94.4	3.00666	13	13	10	12	13	12.2	1.16619	17	19	15	19	19	17.8	1.6	55	54	44	60	69	56.4	8.16333
S3	Zhong 1	3	4	3.5	LS	98	103	100	103	105	101.8	2.48193	13	14	14	12	11	12.8	1.16619	17	17	17	16	17	16.8	0.4	67	46	58	54	60	57	6.9282
S5	Zhong 1	4	3	3.5	LS	103	106	120	123	105	111.4	8.35703	10	13	13	12	12	12	1.09545	16	16	16	17	17	16.4	0.489898	39	48	53	54	60	50.8	7.02567
S11	Zhong 1	3	4	3.5	LS	105	101	98	102	95	100.2	3.42929	11	12	10	12	11	11.2	0.748331	19	20	19	20	18	19.2	0.748331	63	63	62	37	45	54	10.9179
S1	Zhong 1	4	5	4.5	MS	110	112	95	98	105	104	6.60303	14	11	16	17	16	14.8	2.13542	14	16	18	17	20	17	2	40	45	68	45	70	53.6	12.7216
S9	Zhong 1	3	5	4	MS	101	103	106	108	109	105.4	3.00666	10	10.5	12	13	12	11.5	1.09545	19	19	18	15	15	17.2	1.83303	57	51	49	39	37	46.6	7.52596
S7	Zhong 1 and 2	2	2	2	MR	75	79	73	64	63	70.8	6.27375	17	18	18	17	19	17.8	0.748331	16	23	23	21	17	20	2.96648	44	46	53	30	0	34.6	18.8425
S307	Zhong 1 and 3	0	1	0.5	HR	103	100	99	105	107	102.8	2.99333	13	13	12	11	13	12.4	0.8	16	18	19	20	18	18.2	1.32665	48	66	59	60	45	55.6	7.86384
S177	Zhong 1 and 3	3	4	3.5	LS	105	100	95	99	93	98.4	4.17612	12	14	15	12	17	14	1.89737	17	20	17	17	18	17.8	1.16619	35	58	36	45	50	44.8	8.65794
S159	Zhong 1 and 4	4	4	4	LS	101	92	91	95	103	96.4	4.8	14	13	13	15	14	13.8	0.748331	19	19	20	17	19	18.8	0.979796	74	80	71	81	70	75.2	4.53431
S165	Zhong 1 and 4	4	4	4	LS	98	109	102	108	111	105.6	4.84149	12	12	10	16	10	12	2.19089	15	19	17	16	14	16.2	1.72047	46	53	64	55	40	51.6	8.16333
S163	Zhong 1 and 4	4	5	4.5	MS	74	78	91	85	88	83.2	6.30555	12	11	12	11	11	11.4	0.489898	20	19	19	17	16	18.2	1.46969	61	56	47	45	56	53	6.03324
S167	Zhong 1 and 4	4	5	4.5	MS	93	99	109	115	113	105.8	8.44748	18	13	16	15	16	15.6	1.62481	17	16	14	14	17	15.6	1.35647	61	70	21	47	80	55.8	20.5076
S157	Zhong 1 and 4	5	6	5.5	HS	90	93	35	94	88	80	22.6009	12	13	14	12	13	12.8	0.748331	15	19	19	16	18	17.4	1.62481	40	51	42	48	46	45.4	3.97995
S161	Zhong 1 and 4	6	6	6	HS	85	81	80	90	87	84.6	3.72022	10	11	12	12	14	11.8	1.32665	17	17	19	17	18	17.6	0.8	31	38	58	30	49	41.2	10.7963
S169	Zhong 1 and 5	2	3	2.5	LR	101	92	102	104	105	100.8	4.62169	18	19	15	17	17	17.2	1.32665	23	24	21	20	21	21.8	1.46969	67	64	47	53	58	57.8	7.24983
S171	Zhong 1 and 5	3	2	2.5	LR	81	87	85	90	92	87	3.84708	16	15	17	16	15	15.8	0.748331	22	20	21	17	19	19.8	1.72047	66	57	69	54	47	58.6	8.01499
S13	Zhong 1 and 5	3	4	3.5	LS	103	106	113	104	96	104.4	5.4626	16	12	14	15	15	14.4	1.35647	16	18	19	19	17	17.8	1.16619	45	62	79	77	62	65	12.3126
S17	Zhong 2	2	2	2	MR	121	108	103	110	117	111.8	6.43117	14	14	12	12	14	13.2	0.979796	15	16	18	15	18	16.4	1.35647	32	55	47	32	41	41.4	8.86792
S21	Zhong 2	2	2	2	MR	92	103	110	106	102	102.6	5.98665	13	10	13	11	12	11.8	1.16619	15	19	20	22	19	19	2.28035	38	47	46	50	48	45.8	4.11825
S15	Zhong 2	3	2	2.5	LR	97	90	81	89	91	89.6	5.1225	11	12	13	14	12	12.4	1.0198	20	20	18	15	14	17.4	2.498	50	42	30	36	37	39	6.69328
S19	Zhong 2	2	3	2.5	LR	98	97	96	87	101	95.8	4.70744	16	13	18	16	16	15.8	1.6	17	20	21	16	18	18.4	1.85472	63	47	58	41	46	51	8.17313
S261	Zhong 2	3	3	3	LR	96	109	114	95	92	101.2	8.65794	17	14	15	17	13	15.2	1.6	16	19	19	14	19	17.4	2.05913	46	57	47	45	76	54.2	11.7201
S267	Zhong 2	3	3	3	LR	115	95	86	84	97	95.4	11.0018	14	11	17	16	15	14.6	2.05913	15	19	17	10	19	16	3.34664	49	55	65	37	78	56.8	13.9485
S273	Zhong 2	3	3	3	LR	124	111	106	104	105	110	7.4027	15	17	14	18	15	15.8	1.46969	17	16	16	14	14	15.4	1.2	68	55	52	58	49	56.4	6.52993
S303	Zhong 2	3	3	3	LR	95	99	102	108	105	101.8	4.53431	15	13	14	14	13	13.8	0.748331	22	19	20	20	18	19.8	1.32665	58	45	51	54	31	47.8	9.41063
S253	Zhong 2	4	4	4	LS	88	83	92	82	89	86.8	3.76298	13	15	13	16	17	14.8	1.6	17	15	19	15	17	16.6	1.49666	49	49	31	39	45	42.6	6.85857
S265	Zhong 2	4	3	3.5	LS	111	105	103	110	121	110	6.26099	16	17	18	18	16	17	0.894427	20	18	19	18	16	18.2	1.32665	40	56	55	45	33	45.8	8.79545
S275	Zhong 2	4	3	3.5	LS	127	120	116	113	118	118.8	4.70744	13	13	13	13	12	12.8	0.4	19	19	18	19	19	18.8	0.4	66	71	54	55	59	61	6.54217
S277	Zhong 2	4	3	3.5	LS	104	111	116	109	123	112.6	6.46838	12	11	11	12	11	11.4	0.489898	17	17	19	18	17	17.6	0.8	51	61	65	50	27	50.8	13.2121
S319	Zhong 2	4	3	3.5	LS	99	88	98	84	80	89.8	7.54718	13	14	13	14	13	13.4	0.489898	21	22	20	21	24	21.6	1.35647	56	52	85	47	90	66	17.855
S255	Zhong 2	4	5	4.5	MS	112	113	107	110	103	109	3.63318	13	15	14	12	14	13.6	1.0198	16	19	17	12	15	15.8	2.31517	50	64	51	35	37	47.4	10.5565
S257	Zhong 2	4	5	4.5	MS	110	104	102	108	115	107.8	4.57821	12	13	13	12	12	12.4	0.489898	12	15	10	13	10	12	1.89737	35	35	30	31	30	32.2	2.31517
S259	Zhong 2	4	5	4.5	MS	99	88	92	81	78	87.6	7.55248	12	12	12	11	11	11.6	0.489898	17	15	16	17	17	16.4	0.8	62	49	52	66	62	58.2	6.5238
S263	Zhong 2	5	5	5	MS	125	105	111	113	109	112.6	6.74092	13	14	18	15	17	15.4	1.85472	20	17	17	18	18	18	1.09545	84	76	75	85	59	75.8	9.32523
S269	Zhong 2	5	3	4	MS	117	115	119	108	105	112.8	5.38145	14	13	13	13	12	13	0.632456	19	22	20	21	21	20.6	1.0198	61	64	49	61	57	58.4	5.2
S271	Zhong 2	4	5	4.5	MS	121	123	113	106	103	113.2	7.90949	14	15	14	12	12	13.4	1.2	18	17	16	17	18	17.2	0.748331	54	54	63	41	55	53.4	7.05975
S279	Zhong 2	2	5	3.5	MS	127	123	109	105	128	118.4	9.54149	14	15	14	15	14	14.4	0.489898	17	17	18	17	16	17	0.632456	53	62	83	42	50	58	14.0428
S293	Zhong 2	5	5	5	MS	122	109	114	109	101	111	6.89928	14	12	12	12	12	12.4	0.8	20	22	20	21	20	20.6	0.8	31	46	55	54	46	46.4	8.59302
S281	Zhong 2	5	6	5.5	HS	125	119	120	112	110	117.2	5.49181	12	13	12	13	15	13	1.09545	20	19	18	18	17	18.4	1.0198	70	65	49	86	49	63.8	13.9341
S287	Zhong 2	6	6	6	HS	111	113	120	115	108	113.4	4.02989	10	11	14	12	11	11.6	1.35647	18	20	16	19	19	18.4	1.35647	35	42	36	37	30	36	3.84708
S23	Zhong 2 and 5	2	2	2	MR	110	108	104	108	101	106.2	3.24962	12	14	14	15	11	13.2	1.46969	18	16	15	15	16	16	1.09545	45	55	36	40	38	42.8	6.79412
S27	Zhong 2 and 5	2	2	2	MR	108	96	99	105	102	102	4.24264	13	14	16	16	16	15	1.26491	19	18	13	17	18	17	2.09762	54	46	42	38	51	46.2	5.81034
S29	Zhong 2 and 5	1	2	1.5	MR	107	92	98	98	95	98	5.01996	11	12	13	14	14	12.8	1.16619	19	16	16	17	19	17.4	1.35647	53	48	51	47	49	49.6	2.15407
S53	Zhong 2 and 5	2	2	2	MR	119	112	121	99	110	112.2	7.78203	12	12	12	11	12	11.8	0.4	15	17	16	15	12	15	1.67332	59	58	54	49	33	50.6	9.4784
S55	Zhong 2 and 5	2	2	2	MR	113	99	108	98	85	100.6	9.60417	12	13	10	12	12	11.8	0.979796	16	16	19	16	18	17	1.26491	51	45	59	52	51	51.6	4.45421
S57	Zhong 2 and 5	2	2	2	MR	112	100	97	105	98	102.4	5.53534	13	12	12	13	12	12.4	0.489898	17	19	17	17	14	16.8	1.6	63	57	1	45	0	33.2	27.3233
S25	Zhong 2 and 5	2	3	2.5	LR	114	104	95	111	97	104.2	7.46726	13	15	10	14	15	13.4	1.85472	19	19	18	18	18	18.4	0.489898	54	52	46	50	53	51	2.82843
S59	Zhong 2 and 5	2	3	2.5	LR	110	110	119	100	108	109.4	6.0531	11	13	14	12	11	12.2	1.16619	18	16	18	16	16	16.8	0.979796	59	37	58	47	39	48	9.20869
S63	Zhong 2 and 5	3	3	3	LR	115	112	106	99	104	107.2	5.70614	14	15	16	14	13	14.4	1.0198	17	17	17	18	16	17	0.632456	45	49	44	42	63	48.6	7.55248
S103	Zhong 2 and 5	3	3	3	LR	107	115	113	106	112	110.6	3.49857	13	13	13	13	12	12.8	0.4	23	22	21	20	23	21.8	1.16619	58	64	46	51	57	55.2	6.17738
S109	Zhong 2 and 5	3	3	3	LR	90	89	85	88	83	87	2.60768	12	11	12	11	10	11.2	0.748331	21	21	20	18	18	19.6	1.35647	64	55	52	51	64	57.2	5.70614
S181	Zhong 2 and 5	3	2	2.5	LR	108	119	110	111	114	112.4	3.82623	14	11	14	13	13	13	1.09545	23	21	21	20	21	21.2	0.979796	70	68	54	55	51	59.6	7.81281
S311	Zhong 2 and 5	3	3	3	LR	93	96	10	92	80	74.2	32.5601	11	12	11	11	11	11.2	0.4	19	20	17	17	18	18.2	1.16619	55	64	49	52	63	56.6	5.95315
S31	Zhong 2 and 5	2	4	3	LS	104	95	98	92	90	95.8	4.91528	13	13	12	12	12	12.4	0.489898	17	16	15	17	18	16.6	1.0198	41	38	37	57	55	45.6	8.61626
S33	Zhong 2 and 5	4	3	3.5	LS	93	91	106	100	95	97	5.4037	13	11	12	13	14	12.6	1.0198	18	19	16	17	17	17.4	1.0198	41	53	40	47	53	46.8	5.6
S35	Zhong 2 and 5	4	3	3.5	LS	112	107	98	95	96	101.6	6.71118	11	14	11	11	12	11.8	1.16619	18	15	16	15	16	16	1.09545	59	49	40	49	50	49.4	6.01997
S61	Zhong 2 and 5	3	4	3.5	LS	111	115	107	98	103	106.8	5.94643	14	12	14	14	15	13.8	0.979796	17	17	17	16	17	16.8	0.4	42	41	42	46	26	39.4	6.91665
S101	Zhong 2 and 5	4	4	4	LS	92	97	100	105	102	99.2	4.44522	13	14	14	16	13	14	1.09545	21	20	21	15	19	19.2	2.22711	58	62	50	47	51	53.6	5.53534
S105	Zhong 2 and 5	4	4	4	LS	91	103	106	108	110	103.6	6.71118	15	15	13	14	15	14.4	0.8	19	14	19	19	20	18.2	2.13542	67	38	51	52	64	54.4	10.3653
S107	Zhong 2 and 5	4	4	4	LS	98	89	104	103	97	98.2	5.34416	13	12	13	13	13	12.8	0.4	19	19	18	17	16	17.8	1.16619	72	70	67	62	54	65	6.44981
S185	Zhong 2 and 5	2	4	3	LS	104	104	109	107	106	106	1.89737	12	12	15	13	12	12.8	1.16619	18	20	19	16	16	17.8	1.6	52	64	41	42	47	49.2	8.37616
S189	Zhong 2 and 5	4	2	3	LS	108	103	102	104	110	105.4	3.07246	16	16	16	15	16	15.8	0.4	20	18	17	18	19	18.4	1.0198	97	68	76	68	46	71	16.3951
S191	Zhong 2 and 5	3	4	3.5	LS	102	103	101	95	98	99.8	2.92575	15	16	14	15	13	14.6	1.0198	16	18	16	17	16	16.6	0.8	33	61	58	52	36	48	11.4368
S193	Zhong 2 and 5	3	4	3.5	LS	112	115	101	104	105	107.4	5.23832	15	14	15	16	13	14.6	1.0198	14	17	15	15	16	15.4	1.0198	39	42	35	33	62	42.2	10.3808
S195	Zhong 2 and 5	3	4	3.5	LS	98	92	97	101	105	98.6	4.31741	11	11	13	14	14	12.6	1.35647	16	15	16	14	16	15.4	0.8	59	51	75	41	48	54.8	11.6344
S309	Zhong 2 and 5	4	4	4	LS	94	93	85	78	73	84.6	8.21219	10	10	10	9	10	9.8	0.4	16	18	16	19	18	17.4	1.2	27	34	30	55	42	37.6	10.0519
S183	Zhong 2 and 5	3	5	4	MS	103	97	99	96	98	98.6	2.41661	13	12	15	13	12	13	1.09545	17	17	16	17	18	17	0.632456	47	43	37	59	45	46.2	7.22219
S187	Zhong 2 and 5	4	5	4.5	MS	108	99	102	105	104	103.6	3.00666	13	14	13	14	15	13.8	0.748331	19	19	16	17	17	17.6	1.2	57	70	62	37	34	52	14.128
S305	Zhong 3	1	1	1	HR	88	94	96	92	85	91	4	10	9	10	8	10	9.4	0.8	16	15	15	17	17	16	0.894427	42	40	37	42	40	40.2	1.83303
S39	Zhong 3	2	2	2	MR	90	110	106	100	99	101	6.81175	15	17	16	15	19	16.4	1.49666	22	21	21	20	24	21.6	1.35647	57	60	77	44	18	51.2	19.651
S43	Zhong 3	2	2	2	MR	112	113	110	114	105	110.8	3.18748	15	14	13	13	13	13.6	0.8	22	14	24	22	23	21	3.57771	73	53	75	67	84	70.4	10.2684
S321	Zhong 3	2	2	2	MR	80	82	73	79	85	79.8	3.96989	14	16	16	14	14	14.8	0.979796	21	18	17	19	18	18.6	1.35647	41	55	47	32	55	46	8.76356
S41	Zhong 3	3	2	2.5	LR	122	123	130	112	107	118.8	8.23165	15	16	17	13	16	15.4	1.35647	25	23	25	24	22	23.8	1.16619	52	75	49	86	65	65.4	13.8939
S301	Zhong 3	3	2	2.5	LR	112	107	101	105	97	104.4	5.1225	15	14	13	11	12	13	1.41421	19	22	18	19	22	20	1.67332	39	55	53	48	45	48	5.72713
S47	Zhong 3	3	3	3	LR	114	100	105	110	112	108.2	5.07543	17	12	15	16	13	14.6	1.85472	21	15	17	18	18	17.8	1.93907	38	46	57	52	52	49	6.51153
S179	Zhong 3	3	3	3	LR	108	115	103	109	105	108	4.09878	15	17	14	13	15	14.8	1.32665	18	17	19	21	18	18.6	1.35647	55	63	86	64	58	65.2	10.9069
S37	Zhong 3	2	4	3	LS	125	121	109	92	96	108.6	13.0935	12	14	12	14	14	13.2	0.979796	18	20	19	20	20	19.4	0.8	44	54	54	58	47	51.4	5.1225
S45	Zhong 3	4	3	3.5	LS	125	120	116	105	107	114.6	7.60526	15	12	13	14	12	13.2	1.16619	23	17	24	22	25	22.2	2.78568	60	35	60	55	64	54.8	10.3034
S243	Zhong 3	4	3	3.5	LS	98	95	98	80	78	89.8	8.90842	16	15	14	14	12	14.2	1.32665	19	18	23	21	20	20.2	1.72047	59	46	76	80	59	64	12.4419
S247	Zhong 3	5	5	5	MS	99	89	95	96	106	97	5.54977	13	15	15	16	15	14.8	0.979796	17	19	20	18	17	18.2	1.16619	52	70	77	66	48	62.6	10.9471
S251	Zhong 3	5	5	5	MS	105	112	106	111	107	108.2	2.78568	18	17	15	16	17	16.6	1.0198	14	16	15	14	15	14.8	0.748331	43	53	46	51	26	43.8	9.57914
S245	Zhong 3	4	6	5	HS	98	108	109	105	102	104.4	4.02989	17	20	18	22	18	19	1.78885	18	17	13	17	21	17.2	2.56125	59	64	73	57	54	61.4	6.65132
S283	Zhong 3	5	6	5.5	HS	115	120	115	113	107	114	4.19524	12	15	14	13	16	14	1.41421	23	22	20	21	18	20.8	1.72047	58	53	45	38	41	47	7.45654
S285	Zhong 3	6	6	6	HS	99	96	85	93	82	91	6.48074	12	11	11	11	12	11.4	0.489898	18	15	11	14	14	14.4	2.24499	40	38	45	40	39	40.4	2.41661
S173	Zhong 3 and 5	3	3	3	LR	103	109	95	107	85	99.8	8.81816	17	14	15	16	14	15.2	1.16619	23	19	21	21	20	20.8	1.32665	66	57	66	65	68	64.4	3.82623
S175	Zhong 3 and 5	3	4	3.5	LS	87	89	90	92	88	89.2	1.72047	16	16	17	16	16	16.2	0.4	21	17	21	22	22	20.6	1.85472	78	44	68	64	62	63.2	11.0707
S323	Zhong 4	2	1	1.5	MR	113	96	92	189	101	118.2	36.0965	15	13	13	14	12	13.4	1.0198	20	16	17	18	19	18	1.41421	66	44	48	52	59	53.8	7.85875
S51	Zhong 5	2	2	2	MR	113	109	95	86	103	101.2	9.7242	16	15	12	14	13	14	1.41421	24	19	20	21	21	21	1.67332	71	31	60	62	65	57.8	13.9054
S65	Zhong 5	2	2	2	MR	103	102	92	93	102	98.4	4.84149	15	15	14	15	11	14	1.54919	17	17	18	18	19	17.8	0.748331	82	53	53	52	41	56.2	13.6733
S77	Zhong 5	2	2	2	MR	98	101	104	102	95	100	3.16228	14	14	11	11	13	12.6	1.35647	19	17	17	16	18	17.4	1.0198	74	60	34	54	51	54.6	12.9861
S125	Zhong 5	2	2	2	MR	108	109	104	93	85	99.8	9.32523	15	15	14	16	16	15.2	0.748331	18	17	19	20	19	18.6	1.0198	49	50	48	70	35	50.4	11.2178
S147	Zhong 5	2	2	2	MR	84	77	78	87	88	82.8	4.53431	11	14	11	12	13	12.2	1.16619	15	14	15	17	15	15.2	0.979796	46	40	51	33	40	42	6.09918
S49	Zhong 5	3	2	2.5	LR	124	115	107	107	103	111.2	7.494	14	16	15	15	15	15	0.632456	19	17	18	16	19	17.8	1.16619	78	69	72	45	79	68.6	12.3709
S67	Zhong 5	3	1	2	LR	92	99	105	103	95	98.8	4.83322	13	14	15	14	16	14.4	1.0198	19	19	17	18	16	17.8	1.16619	55	64	64	64	49	59.2	6.17738
S71	Zhong 5	3	2	2.5	LR	98	103	99	111	95	101.2	5.52811	16	16	15	12	13	14.4	1.62481	18	16	21	24	17	19.2	2.92575	46	43	57	72	47	53	10.6019
S83	Zhong 5	3	3	3	LR	117	112	121	118	111	115.8	3.76298	20	17	17	18	18	18	1.09545	19	21	20	20	19	19.8	0.748331	43	62	54	57	58	54.8	6.43117
S89	Zhong 5	3	3	3	LR	85	74	72	77	79	77.4	4.49889	12	12	10	10	10	10.8	0.979796	19	20	18	17	20	18.8	1.16619	45	61	39	33	54	46.4	10.0717
S91	Zhong 5	2	3	2.5	LR	92	99	85	84	83	88.6	6.08605	11.5	13	12	14	17	13.5	1.94936	14	21	21	17	12	17	3.63318	62	65	81	32	20	52	22.5122
S93	Zhong 5	2	3	2.5	LR	76	74	63	75	81	73.8	5.9127	8	11	13	13	13	11.6	1.95959	16	16	16	18	17	16.6	0.8	53	15	57	62	61	49.6	17.5909
S95	Zhong 5	3	3	3	LR	76	78	84	90	100	85.6	8.70862	12	11	15	13	11	12.4	1.49666	19	19	19	20	21	19.6	0.8	60	57	48	55	72	58.4	7.86384
S113	Zhong 5	3	3	3	LR	112	118	108	99	110	109.4	6.18385	13	10	12	11	12	11.6	1.0198	19	18	17	18	21	18.6	1.35647	72	61	37	54	60	56.8	11.4787
S115	Zhong 5	3	3	3	LR	60	115	115	101	118	101.8	21.72	14	13	10	15	12	12.8	1.72047	19	18	17	19	19	18.4	0.8	61	66	54	60	57	59.6	4.02989
S117	Zhong 5	3	2	2.5	LR	131	119	126	121	113	122	6.13188	12	12	11	11	13	11.8	0.748331	16	17	16	15	16	16	0.632456	57	66	53	49	54	55.8	5.70614
S127	Zhong 5	2	3	2.5	LR	97	95	105	95	99	98.2	3.70945	12	12	11	13	12	12	0.632456	14	17	17	18	17	16.6	1.35647	66	49	71	64	68	63.6	7.65768
S129	Zhong 5	3	2	2.5	LR	107	105	102	111	93	103.6	6.0531	12	15	12	11	13	12.6	1.35647	19	20	17	17	19	18.4	1.2	64	48	65	51	63	58.2	7.19444
S145	Zhong 5	3	3	3	LR	72	73	82	85	91	80.6	7.22772	15	14	15	15	12	14.2	1.16619	17	16	18	22	15	17.6	2.41661	39	41	45	60	45	46	7.37564
S155	Zhong 5	3	2	2.5	LR	104	113	105	98	91	102.2	7.35935	14	15	13	11	12	13	1.41421	16	20	17	17	20	18	1.67332	31	57	58	31	63	48	14.0285
S197	Zhong 5	3	3	3	LR	111	116	95	98	105	105	7.82304	12	11	13	13	15	12.8	1.32665	18	17	18	17	17	17.4	0.489898	62	59	39	56	59	55	8.22192
S201	Zhong 5	3	3	3	LR	69	62	60	73	70	66.8	4.9558	17	17	16	15	16	16.2	0.748331	20	19	22	18	23	20.4	1.85472	32	52	43	39	68	46.8	12.4161
S205	Zhong 5	3	3	3	LR	97	105	107	87	101	99.4	7.08802	17	17	16	16	15	16.2	0.748331	21	19	21	13	14	17.6	3.44093	64	57	69	30	36	51.2	15.4583
S207	Zhong 5	3	3	3	LR	122	113	113	105	106	111.8	6.11228	13	13	14	14	15	13.8	0.748331	18	20	21	22	19	20	1.41421	45	62	53	69	50	55.8	8.61162
S209	Zhong 5	2	3	2.5	LR	78	83	70	68	66	73	6.44981	13.5	14	14	14	15	14.1	0.489898	17	16	19	19	18	17.8	1.16619	57	53	65	63	62	60	4.38178
S299	Zhong 5	3	2	2.5	LR	89	83	91	99	98	92	5.93296	11	10	13	12	10	11.2	1.16619	19	20	19	19	20	19.4	0.489898	53	43	37	41	47	44.2	5.45527
S69	Zhong 5	4	2	3	LS	112	105	100	92	93	100.4	7.49933	14	15	17	13	15	14.8	1.32665	21	17	14	18	15	17	2.44949	49	62	43	43	36	46.6	8.73155
S73	Zhong 5	4	2	3	LS	117	121	111	102	101	110.4	7.93977	13	17	17	16	16	15.8	1.46969	17	18	19	18	14	17.2	1.72047	49	45	57	45	34	46	7.42967
S75	Zhong 5	4	3	3.5	LS	116	106	107	106	95	106	6.66333	13	11	13	14	14	13	1.09545	16	17	16	15	16	16	0.632456	45	56	48	29	44	44.4	8.77724
S119	Zhong 5	4	4	4	LS	119	125	118	123	118	120.6	2.87054	12	13	11	15	16	13.4	1.85472	16	16	19	16	17	16.8	1.16619	58	41	75	53	43	54	12.2311
S123	Zhong 5	4	3	3.5	LS	106	108	110	105	104	106.6	2.15407	14	12	13	15	12	13.2	1.16619	20	21	22	20	18	20.2	1.32665	39	52	51	42	33	43.4	7.22772
S139	Zhong 5	3	4	3.5	LS	92	100	91	99	103	97	4.69042	10	12	10	10	11	10.6	0.8	19	18	19	18	18	18.4	0.489898	55	56	68	55	46	56	7.01427
S141	Zhong 5	3	4	3.5	LS	100	107	92	98	105	100.4	5.31413	11	12	12	10	12	11.4	0.8	18	20	20	19	16	18.6	1.49666	62	71	52	59	50	58.8	7.52064
S143	Zhong 5	4	3	3.5	LS	80	82	83	91	95	86.2	5.77581	12	13	16	15	16	14.4	1.62481	16	20	23	20	18	19.4	2.33238	37	76	82	64	46	61	17.1814
S149	Zhong 5	3	4	3.5	LS	99	88	94	95	85	92.2	5.03587	11	15	12	11	15	12.8	1.83303	17	19	18	20	19	18.6	1.0198	43	74	62	34	61	54.8	14.3583
S151	Zhong 5	3	4	3.5	LS	79	75	76	77	78	77	1.41421	13	9	10	10	9	10.2	1.46969	16	15	14	18	14	15.4	1.49666	48	38	30	52	31	39.8	8.86341
S153	Zhong 5	4	4	4	LS	103	99	93	92	88	95	5.32917	14	13	13	12	13	13	0.632456	18	17	19	17	19	18	0.894427	58	43	48	51	50	50	4.85798
S203	Zhong 5	4	3	3.5	LS	123	118	122	115	119	119.4	2.87054	14	19	15	15	20	16.6	2.41661	13	16	17	16	16	15.6	1.35647	40	46	41	42	31	40	4.93964
S221	Zhong 5	4	4	4	LS	108	105	101	109	93	103.2	5.81034	16	14	15	14	13	14.4	1.0198	19	17	18	19	18	18.2	0.748331	69	65	60	58	66	63.6	4.02989
S225	Zhong 5	4	4	4	LS	115	105	96	90	92	99.6	9.26499	16	18	17	16	15	16.4	1.0198	23	19	20	17	16	19	2.44949	59	40	55	45	35	46.8	8.99778
S233	Zhong 5	4	4	4	LS	103	109	112	107	97	105.6	5.2	13	12	13	11	13	12.4	0.8	16	15	14	17	14	15.2	1.16619	41	16	54	37	39	37.4	12.2409
S235	Zhong 5	4	4	4	LS	107	97	99	100	93	99.2	4.57821	15	15	17	17	15	15.8	0.979796	17	16	16	18	18	17	0.894427	56	55	69	43	48	54.2	8.79545
S297	Zhong 5	4	3	3.5	LS	83	82	91	95	93	88.8	5.3066	11	10	10	12	11	10.8	0.748331	19	19	20	19	20	19.4	0.489898	44	33	51	43	37	41.6	6.18385
S81	Zhong 5	4	5	4.5	MS	71	77	79	85	79	78.2	4.48999	11	14	14	14	15	13.6	1.35647	13	17	19	16	18	16.6	2.05913	46	42	53	52	71	52.8	9.94786
S85	Zhong 5	3	5	4	MS	89	87	82	88	87	86.6	2.41661	15	11	12	12	14	12.8	1.46969	18	17	15	16	17	16.6	1.0198	65	40	42	52	48	49.4	8.89044
S87	Zhong 5	5	3	4	MS	85	89	73	75	74	79.2	6.5238	11	11	12	11	13	11.6	0.8	16	16	16	16	15	15.8	0.4	57	48	53	53	40	50.2	5.84466
S97	Zhong 5	5	5	5	MS	95	90	82	86	75	85.6	6.82935	12	13	11	11	10	11.4	1.0198	20	20	21	20	18	19.8	0.979796	41	52	60	66	43	52.4	9.60417
S99	Zhong 5	4	5	4.5	MS	98	102	91	80	88	91.8	7.70454	11	13	11	10	12	11.4	1.0198	19	19	19	20	20	19.4	0.489898	68	56	67	60	49	60	7.07107
S111	Zhong 5	5	5	5	MS	93	95	92	98	94	94.4	2.05913	11	11	12	11	11	11.2	0.4	17	19	20	15	20	18.2	1.93907	43	64	65	32	27	46.2	15.8164
S121	Zhong 5	5	3	4	MS	108	115	105	104	92	104.8	7.46726	13	15	15	15	15	14.6	0.8	21	21	17	21	18	19.6	1.74356	48	44	34	62	36	44.8	10.008
S131	Zhong 5	4	5	4.5	MS	115	113	109	107	104	109.6	3.97995	13	11	12	12	13	12.2	0.748331	17	18	16	17	17	17	0.632456	56	43	46	61	54	52	6.60303
S137	Zhong 5	5	5	5	MS	115	113	109	105	108	110	3.57771	15	14	13	10	13	13	1.67332	19	17	17	16	16	17	1.09545	57	42	37	43	35	42.8	7.70454
S199	Zhong 5	5	3	4	MS	95	85	113	103	110	101.2	10.2059	10	10	13	12	13	11.6	1.35647	18	19	18	15	19	17.8	1.46969	66	66	49	43	63	57.4	9.56243
S211	Zhong 5	4	5	4.5	MS	79	79	83	75	65	76.2	6.14492	10	10	9	11	10	10	0.632456	18	21	18	20	20	19.4	1.2	59	68	34	72	57	58	13.2212
S215	Zhong 5	5	5	5	MS	109	103	108	92	105	103.4	6.08605	13	15	15	12	15	14	1.26491	18	19	15	17	19	17.6	1.49666	63	70	44	52	52	56.2	9.17388
S219	Zhong 5	5	3	4	MS	110	101	103	105	95	102.8	4.91528	13	17	15	17	14	15.2	1.6	14	17	20	18	15	16.8	2.13542	34	60	56	44	33	45.4	11.0562
S223	Zhong 5	5	5	5	MS	111	106	102	101	98	103.6	4.49889	15	12	15	14	13	13.8	1.16619	20	17	19	18	17	18.2	1.16619	73	66	78	66	54	67.4	8.0895
S227	Zhong 5	5	4	4.5	MS	106	105	109	98	87	101	7.87401	16	18	16	13	17	16	1.67332	17	20	16	17	17	17.4	1.35647	55	56	47	51	50	51.8	3.31059
S231	Zhong 5	2	5	3.5	MS	123	120	118	114	109	116.8	4.87442	13	14	11	12	13	12.6	1.0198	16	18	16	17	16	16.6	0.8	34	59	55	39	44	46.2	9.45304
S241	Zhong 5	5	5	5	MS	90	86	87	84	99	89.2	5.26878	12	11	11	12	10	11.2	0.748331	18	20	19	20	16	18.6	1.49666	59	54	64	67	52	59.2	5.70614
S249	Zhong 5	4	5	4.5	MS	114	107	103	105	112	108.2	4.16653	13	12	12	13	14	12.8	0.748331	20	19	18	19	19	19	0.632456	45	52	49	41	46	46.6	3.72022
S291	Zhong 5	4	5	4.5	MS	109	95	109	95	99	101.4	6.37495	11	11	11	10	10	10.6	0.489898	13	13	16	14	15	14.2	1.16619	25	29	37	32	35	31.6	4.27083
S313	Zhong 5	4	5	4.5	MS	93	85	92	90	88	89.6	2.87054	11	10	10	10	10	10.2	0.4	16	16	21	15	17	17	2.09762	45	39	62	39	45	46	8.43801
S79	Zhong 5	6	5	5.5	HS	87	88	82	81	75	82.6	4.67333	14	14	12	15	12	13.4	1.2	11	16	16	15	15	14.6	1.85472	48	49	57	48	35	47.4	7.05975
S133	Zhong 5	5	6	5.5	HS	116	99	96	106	110	105.4	7.25534	15	15	15	16	16	15.4	0.489898	17	15	13	8	16	13.8	3.18748	45	37	27	19	26	30.8	9.13017
S135	Zhong 5	5	6	5.5	HS	113	105	109	105	108	108	2.96648	11	13	11	11	12	11.6	0.8	19	19	15	16	16	17	1.67332	45	50	52	41	43	46.2	4.16653
S213	Zhong 5	4	6	5	HS	110	98	86	95	103	98.4	8.01499	19	17	13	14	18	16.2	2.31517	21	22	18	20	16	19.4	2.15407	88	63	32	66	51	60	18.4065
S217	Zhong 5	6	5	5.5	HS	118	112	91	105	108	106.8	9.01998	14	12	14	14	15	13.8	0.979796	18	17	15	17	16	16.6	1.0198	45	33	30	35	35	35.6	5.04381
S229	Zhong 5	6	5	5.5	HS	123	118	111	107	103	112.4	7.25534	16	17	18	17	20	17.6	1.35647	19	17	15	17	10	15.6	3.07246	56	29	46	42	39	42.4	8.8227
S237	Zhong 5	5	6	5.5	HS	119	111	104	102	95	106.2	8.18291	13	13	16	14	14	14	1.09545	16	18	14	17	16	16.2	1.32665	71	77	42	52	61	60.6	12.627
S239	Zhong 5	5	6	5.5	HS	79	78	68	73	61	71.8	6.67533	13	12	11	13	12	12.2	0.748331	16	15	16	13	15	15	1.09545	63	59	63	48	57	58	5.51362
S289	Zhong 5	6	6	6	HS	118	103	108	105	95	105.8	7.46726	14	16	14	14	15	14.6	0.8	16	16	18	17	15	16.4	1.0198	42	42	40	48	46	43.6	2.93939
S295	Zhong 5	6	5	5.5	HS	85	90	95	101	89	92	5.51362	11	11	11	11	11	11	0	16	17	16	18	17	16.8	0.748331	38	37	23	42	45	37	7.56307
S325	Zhong 5	3	3	3	LR	99	101	91	88	82	92.2	7.02567	10	17	15	16	18	15.2	2.78568	24	20	24	18	21	21.4	2.33238	84	75	56	56	51	64.4	12.7844
S327	Zhong 6	3	4	3.5	LS	108	105	101	98	95	101.4	4.67333	16	17	16	16	14	15.8	0.979796	22	21	16	19	16	18.8	2.48193	93	74	51	55	40	62.6	18.7467
